# Supplementary material for: Hydrothermal enrichment of lithium in intracaldera illite-bearing claystones
Source: Sci Adv. 2023 Aug 30;9(35):eadh8183. doi: 10.1126/sciadv.adh8183 (PMC10468124; doi:10.1126/sciadv.adh8183)
Supplement: Supplementary file 2 — Tables S1 to S3 [file sciadv.adh8183_tables_s1_to_s3.zip]

Archive with 3 entries (3 files):
- adh8183_Table_S2.xlsx
- adh8183_Table_S3.xlsx
- adh8183_Table_S1.xlsx
