# Supplementary material for: Hydrothermal enrichment of lithium in intracaldera illite-bearing claystones
Source: Sci Adv. 2023 Aug 30;9(35):eadh8183. doi: 10.1126/sciadv.adh8183 (PMC10468124; doi:10.1126/sciadv.adh8183)
Supplement: Supplementary file 2 — Tables S1 to S3 [file sciadv.adh8183_tables_s1_to_s3.zip › adh8183_Table_S2.xlsx]

## Sheet: Final Data
Table S2. SHRIMP-RG Results
Spot name	Sample	30Si (cps)	Li (ppm)	Be (ppm)	B (ppm)	Cl (ppm)	Mg (ppm)	Ti (ppm)	Fe (ppm)	Rb (ppm)	Y (ppm)	Zr (ppm)	Nb (ppm)	Cs (ppm)	La (ppm)	U (ppm)
2018 Data
mcd2.13	LNC-001	356409	17114 ± 631		527.8 ± 31.8	317.7 ± 12.8	64227 ± 4123	1653.8 ± 142.5	4520.4 ± 342.3	1695.9 ± 44	15.1 ± 2.1	96 ± 5.7			0.9 ± 0.57
mcd2.15	LNC-001	419181	12685 ± 347		489.4 ± 29.8	156.7 ± 6.4	48632 ± 3012	2276.6 ± 188.4	4572.8 ± 346	1267.3 ± 27.1	14.6 ± 2	100.3 ± 6			0.97 ± 0.57
mcd2.17	LNC-001	413631	16516 ± 587		566.4 ± 33.9	186.8 ± 7.6	64998 ± 4180	1567 ± 136.2	4297.2 ± 326.5	1500.1 ± 35.5	14.7 ± 2	97.4 ± 5.8			0.77 ± 0.56
mcd2.19	LNC-001	334757	15163 ± 495		514.7 ± 31.1	302.7 ± 12.2	54368 ± 3412	926 ± 89.5	5088.3 ± 382.6	1580.1 ± 38.8	19.9 ± 2.6	107.1 ± 6.3			0.77 ± 0.57
mcd2.20	LNC-001	337532	18350 ± 726		463.8 ± 28.4	489.9 ± 19.9	56021 ± 3529	603.1 ± 66.2	3581.4 ± 275.8	1605.9 ± 39.9	12.4 ± 1.7	149 ± 8.6			0.68 ± 0.56
mcd3.14	LNC-001	283346	18170 ± 712		422.8 ± 26.3	22.1 ± 1.2	52176 ± 3258	352.5 ± 48.1	8018.6 ± 590.3	1373.1 ± 30.7	9.8 ± 1.4	130.1 ± 7.6			0.73 ± 0.56
mcd3.24	LNC-001	352418	14296 ± 440		439.7 ± 27.2	178.9 ± 7.2	52346 ± 3270	1356.5 ± 120.8	4272.1 ± 324.7	1353.7 ± 30	15.7 ± 2.1	113.1 ± 6.7			0.65 ± 0.56
mcd3.27	LNC-001	347916	17723 ± 677		487.9 ± 29.7	244.6 ± 9.8	78557 ± 5208	788.4 ± 79.5	4629.5 ± 350	1554.6 ± 37.7	12.8 ± 1.8	73.5 ± 4.5			0.79 ± 0.57
mcd4.1	LNC-001	379368	17412 ± 653		537.2 ± 32.3	100.1 ± 4.2	80827 ± 5386	799.4 ± 80.3	4642.2 ± 351	1579.4 ± 38.8	21 ± 2.8	105.8 ± 6.3			0.69 ± 0.56
mcd4.2	LNC-001	324674	18417 ± 731		490 ± 29.8	262.4 ± 10.6	78235 ± 5183	548.9 ± 62.3	4565.4 ± 345.5	1637 ± 41.3	11 ± 1.6	72.7 ± 4.5			0.22 ± 0.55
mcd4.3	LNC-001	345686	19244 ± 799		485 ± 29.5	142.1 ± 5.8	78841 ± 5230	741.8 ± 76.2	4460.1 ± 338	1640.1 ± 41.4	14.7 ± 2	81.7 ± 4.9			0.8 ± 0.57
mcd4.4	LNC-001	352396	17491 ± 659		488.4 ± 29.7	105.9 ± 4.4	78501 ± 5204	804.3 ± 80.7	4403.1 ± 334	1548 ± 37.4	10.4 ± 1.5	81.9 ± 5			0.43 ± 0.56
mcd4.5	LNC-001	344586	18871 ± 768		553.8 ± 33.2	301.4 ± 12.1	78446 ± 5200	1014.3 ± 95.9	5869.5 ± 437.9	1772.8 ± 47.7	15.1 ± 2.1	85.1 ± 5.1			0.67 ± 0.56
mcd4.6	LNC-001	352603	18465 ± 735		521 ± 31.5	186 ± 7.5	73924 ± 4851	1027.9 ± 96.9	4679.1 ± 353.6	1628.6 ± 40.9	13 ± 1.8	101.2 ± 6			0.7 ± 0.56
mcd4.14	LNC-001	293369	13170 ± 373		399.3 ± 25	649.5 ± 26.7	41288 ± 2514	5490.9 ± 432.4	2900.8 ± 227.6	1133.1 ± 23.1	7.6 ± 1.1	91.8 ± 5.5			1.17 ± 0.58
mcd4.15	LNC-001	341256	17410 ± 653		523.1 ± 31.6	189.9 ± 7.7	70999 ± 4628	799.2 ± 80.3	5050.8 ± 379.9	1542.5 ± 37.2	14.4 ± 2	102.4 ± 6.1			0.83 ± 0.57
mcd4.17	LNC-001	307472	18783 ± 761		512.9 ± 31	168.9 ± 6.9	78349 ± 5192	1738.1 ± 148.7	4175.5 ± 317.9	1631.8 ± 41.1	11.4 ± 1.6	85.2 ± 5.1			0.8 ± 0.57
mcd4.18	LNC-001	258067	18905 ± 771		493.2 ± 30	219.2 ± 8.8	66562 ± 4296	4605.6 ± 364	4636.9 ± 350.6	1643.8 ± 41.6	13.8 ± 1.9	87.3 ± 5.3			1.44 ± 0.58
mcd4.19	LNC-001	328947	18193 ± 714		583.8 ± 34.8	287.9 ± 11.6	65001 ± 4180	1912.2 ± 161.5	6002.7 ± 447.4	1671.6 ± 42.9	14.8 ± 2	76.8 ± 4.7			1.28 ± 0.58
mcd4.20	LNC-001	341098	18371 ± 728		496.6 ± 30.2	92.6 ± 3.9	65989 ± 4253	850.1 ± 84	4871.3 ± 367.2	1606.6 ± 39.9	11.6 ± 1.6	76.2 ± 4.7			0.37 ± 0.55
mcd4.21	LNC-001	304190	19727 ± 840		524.6 ± 31.6	253.9 ± 10.2	78053 ± 5169	1086.8 ± 101.1	5754.2 ± 429.8	1861.3 ± 52.2	13.5 ± 1.9	96.6 ± 5.8			0.86 ± 0.57
mcd4.25	LNC-001	351288	19645 ± 833		523 ± 31.6	262.3 ± 10.5	73961 ± 4853	2338.3 ± 193	5461.7 ± 409	1621 ± 40.6	14.9 ± 2	66.2 ± 4.1			0.98 ± 0.57
mcd4.26	LNC-001	372772	19170 ± 793		506.1 ± 30.7	69 ± 3	75630 ± 4982	3841.1 ± 305.6	5099.7 ± 383.4	1670.4 ± 42.8	13.2 ± 1.8	72.3 ± 4.4			1.2 ± 0.58
mcd4.28	LNC-001	315556	19877 ± 853		568.8 ± 34	17.2 ± 1	77877 ± 5155	1517.4 ± 132.5	5987.6 ± 446.3	2057.6 ± 63.2	22 ± 2.9	88.6 ± 5.3			1.81 ± 0.6
mcd4.29	LNC-001	320070	19102 ± 787		505.3 ± 30.6	82.2 ± 3.5	73632 ± 4828	1031.3 ± 97.1	4641.8 ± 350.9	1620 ± 40.5	15.3 ± 2.1	97.8 ± 5.8			0.87 ± 0.57
mcd4.32	LNC-001	354915	17681 ± 674		522.2 ± 31.5	210.1 ± 8.5	68756 ± 4459	1840.3 ± 156.2	6813.1 ± 504.8	1586.1 ± 39	15.9 ± 2.2	74.9 ± 4.6			1.37 ± 0.58
mcd4.33	LNC-001	345355	18213 ± 715		505.5 ± 30.6	151.1 ± 6.2	77862 ± 5154	1329.6 ± 118.8	5285.2 ± 396.5	1632.6 ± 41.1	19.7 ± 2.6	83.8 ± 5.1			0.86 ± 0.57
mcd4.34	LNC-001	375145	12727 ± 349		432.4 ± 26.8	70 ± 3	55462 ± 3489	1203.5 ± 109.6	4474.5 ± 339.1	1155.9 ± 23.7	15.4 ± 2.1	84.2 ± 5.1			0.92 ± 0.57
mcd4.35	LNC-001	354143	18601 ± 746		492.3 ± 29.9	126 ± 5.2	80535 ± 5363	708.7 ± 73.8	4532.1 ± 343.1	1622.1 ± 40.6	14.5 ± 2	77.4 ± 4.7			0.79 ± 0.57
mcd4.37	LNC-001	379733	18686 ± 753		510.1 ± 30.9	136.3 ± 5.6	70706 ± 4606	659.3 ± 70.2	5476.2 ± 410.1	1706.3 ± 44.5	17.6 ± 2.4	82.5 ± 5			0.81 ± 0.57
mcd4.38	LNC-001	370338	18506 ± 739		514.9 ± 31.1	75.6 ± 3.2	82195 ± 5494	867.4 ± 85.2	5232 ± 392.8	1680 ± 43.2	16.2 ± 2.2	73.4 ± 4.5			0.62 ± 0.56
mcd4.39	LNC-001	366095	18285 ± 721		490.4 ± 29.8	58.5 ± 2.6	80967 ± 5397	625.6 ± 67.8	5087.8 ± 382.5	1578.9 ± 38.7	18.2 ± 2.4	114.4 ± 6.7			0.64 ± 0.56
mcd4.40	LNC-001	369272	18496 ± 738		512.8 ± 31	162.2 ± 6.6	81124 ± 5409	482.7 ± 57.5	4080.3 ± 311.1	1594.9 ± 39.4	9 ± 1.3	83.3 ± 5			0.63 ± 0.56
mcd4.41	LNC-001	322952	19771 ± 844		542.8 ± 32.6	84 ± 3.6	60122 ± 3823	1399.7 ± 123.9	6035.7 ± 449.7	1827.5 ± 50.4	20.8 ± 2.8	89.2 ± 5.4			0.76 ± 0.56
mcd4.42	LNC-001	345079	17257 ± 642		509.3 ± 30.8	127.6 ± 5.3	74284 ± 4878	1667.2 ± 143.5	6087.4 ± 453.4	1647.9 ± 41.8	19.1 ± 2.5	86.6 ± 5.2			0.94 ± 0.57
mcd4.43	LNC-001	289215	18029 ± 701		485.9 ± 29.6	476.1 ± 19.3	74516 ± 4896	2586.4 ± 211.4	5086.8 ± 382.5	1849.2 ± 51.6	20.3 ± 2.7	102 ± 6.1			1.77 ± 0.59
mcd4.44	LNC-001	368945	16885 ± 614		462.3 ± 28.3	195 ± 7.9	69756 ± 4534	1589 ± 137.8	5361.2 ± 401.9	1687.4 ± 43.6	18.1 ± 2.4	89 ± 5.3			0.81 ± 0.57
mcd4.45	LNC-001	372285	18854 ± 767		517.7 ± 31.3	138.6 ± 5.7	81021 ± 5401	961.9 ± 92.1	5035 ± 378.8	1656 ± 42.1	19.1 ± 2.5	82.9 ± 5			0.69 ± 0.56
2019 Data
LNC72-1.1	LNC-072	161617	14206 ± 277	10.8 ± 0.4	786.7 ± 41.6	465.9 ± 27.1				1431.4 ± 34.6	11.6 ± 1.6	110.1 ± 5.1	11.6 ± 1.4	504.6 ± 8.8	1.75 ± 0.63	2.9 ± 0.2
LNC72-1.2	LNC-072	141836	18456 ± 423	13.3 ± 0.5	771.5 ± 40.9	174.5 ± 10.4				1684.2 ± 44.4	13.5 ± 1.8	99.3 ± 4.7	9.3 ± 1.2	648.6 ± 12.7	0.74 ± 0.6	2.3 ± 0.2
LNC72-1.3	LNC-072	74968.7	16227 ± 342	13.8 ± 0.5	886.4 ± 46.6	119.8 ± 7.4				1358.8 ± 32.2	18.7 ± 2.5	111 ± 5.2	9.9 ± 1.2	448.8 ± 7.6	0.42 ± 0.6	2.7 ± 0.2
LNC72-1.7	LNC-072	156578	18579 ± 428	11.6 ± 0.4	808.3 ± 42.7	761 ± 44.9				1532 ± 38.3	15.5 ± 2.1	115.6 ± 5.4	27 ± 2.9	611.8 ± 11.6	0.77 ± 0.6	4.5 ± 0.2
LNC72-1.8	LNC-072	99708.8	21531 ± 550	15.3 ± 0.5	720.7 ± 38.4	30.5 ± 2.4				1537.1 ± 38.5	15.2 ± 2	106.6 ± 5	8.5 ± 1.1	745.1 ± 16.1	0.95 ± 0.61	2 ± 0.2
LNC72-1.9	LNC-072	164641	18756 ± 435	13.1 ± 0.5	861.1 ± 45.3	955.3 ± 57				1668.5 ± 43.8	16.5 ± 2.2	113.1 ± 5.3	7.8 ± 1	682.2 ± 13.8	1.22 ± 0.61	2.7 ± 0.2
LNC72-1.11	LNC-072	144746	16091 ± 338	13.8 ± 0.5	716.6 ± 38.2	529.9 ± 30.9				1546 ± 38.8	13.7 ± 1.9	113.9 ± 5.3	20.6 ± 2.3	769.9 ± 17	1.29 ± 0.62	3 ± 0.2
LNC72-1.12	LNC-072	79237.2	21667 ± 556	15.3 ± 0.6	923.9 ± 48.5	50.9 ± 3.5				1664.3 ± 43.6	20.1 ± 2.6	107.6 ± 5	15.7 ± 1.8	548.1 ± 9.8	0.54 ± 0.6	3.3 ± 0.2
LNC72-1.13	LNC-072	160985	21813 ± 562	15.7 ± 0.6	1093.7 ± 57.1	393.8 ± 22.9				1855.9 ± 52.2	17.6 ± 2.3	126.1 ± 5.8	10.6 ± 1.3	652 ± 12.8	0.57 ± 0.6	3 ± 0.2
WLC125-1.6	WLC-125	175792	23046 ± 618	18.4 ± 0.6	949 ± 49.7	511.4 ± 29.8				2141.2 ± 67	13.5 ± 1.8	107.9 ± 5	7.8 ± 1	972.7 ± 26.3	0.8 ± 0.61	2.1 ± 0.2
WLC125-1.7	WLC-125	159135	17508 ± 388	13.7 ± 0.5	919.3 ± 48.3	549.1 ± 32.1				1566 ± 39.6	9.6 ± 1.4	102 ± 4.8	16.9 ± 1.9	568.3 ± 10.4	1.11 ± 0.61	1.7 ± 0.2
WLC125-1.9	WLC-125	167150	15932 ± 332	11 ± 0.4	764.8 ± 40.6	603.1 ± 35.3				1581.6 ± 40.2	8.6 ± 1.2	91.4 ± 4.3	7.5 ± 1	661.4 ± 13.1	0.86 ± 0.61	1.3 ± 0.2
WLC125-1.10	WLC-125	169692	17812 ± 399	12.1 ± 0.5	873.1 ± 45.9	113.1 ± 7				1681.5 ± 44.3	10.3 ± 1.5	111.1 ± 5.2	15.4 ± 1.8	704.6 ± 14.6	0.45 ± 0.6	1.5 ± 0.2
WLC125-1.11	WLC-125	128911	16745 ± 361	11.1 ± 0.4	896.9 ± 47.1	80.3 ± 5.2				1620.4 ± 41.8	9.7 ± 1.4	101.3 ± 4.8	11.1 ± 1.3	538.6 ± 9.6	0.7 ± 0.6	1.5 ± 0.2
WLC125-1.12	WLC-125	153610	24161 ± 671	15.1 ± 0.5	1100.9 ± 57.4	1031 ± 61.8				1954.2 ± 57	12 ± 1.7	102 ± 4.8	10.3 ± 1.3	734.3 ± 15.7	0.81 ± 0.61	1.6 ± 0.2
WLC125-1.15	WLC-125	146417	20701 ± 514	11.6 ± 0.4	988.5 ± 51.7	222.1 ± 13.1				1917.9 ± 55.2	12 ± 1.7	104.9 ± 4.9	11.8 ± 1.4	629 ± 12.1	0.58 ± 0.6	1.4 ± 0.2

## Sheet: Reference Material Calibration
Reference materials used for trace element calibration curves
	Analysis sessions			Standards included in calibration curve
Element	2018	2019	Through Origin	RLS-132	Macusani	GSD-1G	GOR-132G	NIST-611
Li	Y	Y	-	Y	Y	Y	Y	-
Be	-	Y	Y	Y	Y	Y	Y	-
B	Y	Y	-	n/a	Y	Y	Y	Y
Cl	Y	Y	Y	Y	Y	n/a	Y	-
Mg	Y	-	-	Y	Y	Y	-	Y
Ti	Y	-	Y	Y	Y	-	-	Y
Fe	Y	-	Y	Y	Y	-	-	Y
Rb	Y	Y	-	Y	Y	Y	Y	-
Y	Y	Y	Y	Y	Y	Y	Y	-
Zr	Y	Y	Y	Y	Y	-	Y	Y
Nb	-	Y	Y	Y	Y	Y	Y	-
Cs	-	Y	-	Y	Y	Y	Y	-
La	Y	Y	Y	Y	Y	Y	-	-
U	-	Y	Y	Y	-	Y	Y	Y
Y: if elements were measured in 2018 and 2019 sessions, if the linear calibration curve was fit through the origin (i.e., 0, 0), and if reference materials were included in the calibration; n/a: If no published data was available for the reference material; dash: if reference material was excluded from the calibration (typically GSD-1G or GOR-132G were excluded due to matrix effects because they …
Example calibration curves (for Li) are shown below.
Calibration curve for Li used in the 2018 analytical session. Macusani glass has the highest Li concentration (3400 ppm). The inset shows the line fit through reference materials with <100 ppm Li.
Calibration curve for Li used in the 2019 analytical session. Reference materials are the same as the 2018 session. The inset shows the line fit through reference materials with <100 ppm Li.
