# Supplementary material for: Hydrothermal enrichment of lithium in intracaldera illite-bearing claystones
Source: Sci Adv. 2023 Aug 30;9(35):eadh8183. doi: 10.1126/sciadv.adh8183 (PMC10468124; doi:10.1126/sciadv.adh8183)
Supplement: Supplementary file 2 — Tables S1 to S3 [file sciadv.adh8183_tables_s1_to_s3.zip › adh8183_Table_S3.xlsx]

## Sheet: Sheet1
Electron Microprobe EDS Data measured on JEOL JXA-8230 at Stanford University
please note that all values are in percentages and are only semi-quantitative
Spot	Mineral	Fe	K	O	F	Na	Mg	Al	Si	Cl	Ca	Ti
WLC-125-1-002	Illite	1.5	9.35	34.1	8.31		12.19	1.9	31.5	0.67
WLC-125-1-003	Illite	1.1	9.77	33.09	8.58		12.25	2.06	32.4	0.82
WLC-125-1-004	Illite	1.6	9.69	20.56	2.99	0.74	7.73	1.89	31.3
WLC-125-1-007	Illite	1.4	9.81	35.35	6.33	1.16	9.61	3.35	31.8	1.26
WLC-125-2-002	Illite	2.9	10	33.65	5.81	1.13	10.38	2.98	33.2
WLC-125-2-005	Illite	0.8	8.92	35.14	9.59		12.73	1.31	30.9	0.56
WLC-125-3-001	Illite	0.8	7.07	35.11	8.86	2.24	10.21	3.52	31.3			0.37
WLC-125-3-003	Illite	0.7	8.18	35.6	9.62	1.43	13.27	1.09	30.1
WLC-125-3-005	Illite		9.71	34.56	10.1		12.29	1.96	31.4
LNC-072-003	Illite	0.8	8.54	35.3	8.21	1.18	12	2.1	31.8
LNC-072-004	Illite	1.2	8.56	34.5	7.85		13	1.42	33.2
