# Supplementary material for: Hydrothermal enrichment of lithium in intracaldera illite-bearing claystones
Source: Sci Adv. 2023 Aug 30;9(35):eadh8183. doi: 10.1126/sciadv.adh8183 (PMC10468124; doi:10.1126/sciadv.adh8183)
Supplement: Supplementary file 2 — Tables S1 to S3 [file sciadv.adh8183_tables_s1_to_s3.zip › adh8183_Table_S1.xlsx]

## Sheet: Resources
Table S1. Global Lithium Resources (Measured and Indicated, NI 43-101 or JORC(2012) compliant). Values for globally significant deposits without reported M&I resources are from academic estimates where available.
Please note that this list is not exhaustive of all Li projects in the world, as new projects are being discovered frequently.
Country	Deposit Name	Resource Type	Latitude	Longitude	Mt Li	Mt LCE	Resource Update Date	Source
Bolivia	Salar de Uyuni	Brine	-20.16	-67.63	10.2065	54.3293	n/a	(80)
Chile	Salar de Atacama	Brine	-23.64	-68.32	6.3	33.5349	n/a	(80)
Argentina	Salar de Cauchari-Olaroz (Minera Exar)	Brine	-23.7	-66.75	3.73231	19.8671	2021-11-01	https://www.lithiumamericas.com/_resources/presentations/corporate-presentation.pdf?v=0.258
United States	Thacker Pass	Volcano-Sedimentary	41.7135	-118.075	3.02022	16.0766	2023-01-01	https://www.lithiumamericas.com/news/lithium-americas-provides-general-motors-transaction-details-and-update-on-construction-plan-for-thacker-pass
Argentina	Salar de Olaroz (Allkem)	Brine	-23.46	-66.73	2.7636	14.7	2023-03-01	https://www.asx.com.au/asxpdf/20230327/pdf/45n1tm0h9qc5rw.pdf
DR Congo	Manono-Kitotolo	Hard Rock	-7.28	27.45	2.10611	11.2108	2021-05-01	https://static1.squarespace.com/static/5934d2ae6b8f5beeb5ba23f3/t/60aaed91188d6e641f3bf0f4/1621814679039/ASX+Updated+Mineral+Resource+Estimate+24052021.pdf
United States	McDermitt	Volcano-Sedimentary	42.0357	-118.053	2.09	11.1	2023-02-01	httpshttps://www.jindalee.net/site/pdf/a01eecf1-e9c2-45de-af32-c862da0f08ce/Resource-at-McDermitt-increases-to-215-Mt-LCE.pdf://www.jindalee.net/site/pdf/0be2b195-a5ef-4104-b653-4749675b7037/Investor-Presentation.pdf
China	Qaidam Basin (All Projects)	Brine	36.9	95.26	2.02146	10.7602	n/a	(80)
Australia	Greenbushes	Hard Rock	-33.85	116.06	1.78066	9.47845	2018-03-01	https://www.igo.com.au/site/operations/lithium-holdco-joint-venture
Chile	Salar de Maricunga	Brine	-26.92	-69.07	1.7076	9.08958	2021-09-01	https://www.bearinglithium.com/wp-content/uploads/2021/09/NI-43-101-Resource-Update-Stage-One-0921.pdf
United States	TLC	Volcano-Sedimentary	38.1516	-117.279	1.66004	8.83639	2022-12-01	https://americanlithiumcorp.com/american-lithium-reports-large-increase-in-lithium-resources-at-tlc-measured-lce-resource-increases-25-indicated-lce-resource-increases-129/
Australia	Mt. Holland/Earl Grey	Hard Rock	-32.17	119.73	1.23205	6.55819	2019-08-01	https://www.wesfarmers.com.au/docs/default-source/asx-announcements/kdr-registration-of-scheme-booklet.pdf?sfvrsn=13043ebb_0
United States	Clayton Valley (Century)	Volcano-Sedimentary	37.7346	-117.531	1.18075	6.28515	2021-03-01	https://www.cypressdevelopmentcorp.com/site/assets/files/4068/cyp_pfs_amended_march_15th-2021.pdf
Australia	Pilgangoora	Hard Rock	-21.04	118.91	1.14511	6.09541	2021-09-01	http://www.pilbaraminerals.com.au/site/PDF/248fb0ec-acb0-4026-87e8-d278ea3ab5dc/SignificantIncreaseinPilgangooraResource
Argentina	Salar del Rincon (Rio Tinto)	Brine	-24.09	-67.09	1.0904	5.8042	2021-07-01	https://www.rinconmining.com/wp-content/uploads/2021/10/Rincon-FINAL-E-210921-FINAL.pdf
Australia	Wodgina	Hard Rock	-21.17	118.67	1.07106	5.70125	2018-10-01	http://clients3.weblink.com.au/pdf/MIN/02037855.pdf
Canada	Root	Hard Rock	50.92	-91.57	1	5.323	n/a	https://wcsecure.weblink.com.au/pdf/GT1/02660649.pdf
Afghanistan	Nuristan	Hard Rock	35.38	71	0.987034	5.25398	n/a	(81) table 24A-3
Argentina	Centenario Ratones	Brine	-24.89	-66.76	0.986812	5.2528	2021-01-01	https://www.eramet.com/sites/default/files/2021-04/ERAM_DEU_2020_EN_MEL-Vdef.pdf
United States	Zeus (Noram)	Volcano-Sedimentary	37.7727	-117.501	0.972524	5.17675	2023-01-01	https://noramlithiumcorp.com/news/2023/noram-lithium-announces-significant-increase-in-mineral-resources-at-the-zeus-lithium-deposit/
Argentina	Salar de Cauchari (Allkem)	Brine	-23.77	-66.8	0.9024	4.80348	2021-04-01	https://www.orocobre.com/wp/?mdocs-file=7805
Argentina	Salar del Hombre Muerto (Livent)	Brine	-25.49	-67.1	0.90052	4.79347	n/a	(82)
Argentina	Sal de Vida	Brine	-25.36	-66.86	0.854836	4.55029	2021-04-01	https://www.orocobre.com/wp/?mdocs-file=7805
Argentina	Mariana	Brine	-24.81	-68.3	0.82908	4.41319	2020-02-01	https://internationallithium.com/international-lithium-announces-measured-indicated-resource-of-4-41-million-tonnes-lce-at-mariana-lithium-brine-project/
Australia	Kathleen Valley	Hard Rock	-27.48	120.55	0.817011	4.34895	2021-04-01	https://www.ltresources.com.au/sites/default/files/asx-announcements/61027678.pdf
Czech Republic	Cinovec	Hard Rock	50.73	13.7667	0.77912	4.14725	2021-06-01	https://www.investi.com.au/api/announcements/emh/5cb8a904-d4a.pdf
Mexico	Sonora	Volcano-Sedimentary	29.7105	-109.155	0.774748	4.12398	2018-01-01	https://www.bacanoralithium.com/pdfs/Bacanora-FS-Technical-Report-25-01-2018.pdf
Argentina	Pastos Grandes (Lithium Americas)	Brine	-24.53	-66.73	0.77456	4.12298	2019-05-01	https://www.millenniallithium.com/_resources/factsheets/fact-sheet.pdf?v=0.468
Argentina	Tres Quebradas	Brine	-27.49	-68.66	0.75294	4.0079	2019-05-01	https://www.neolithium.ca/pdf/Amended-Prefeasibility-Study-(PFS)-Tres-Quebradas-Project-May-7-2019.pdf
Serbia	Jadar	Volcano-Sedimentary	44.42	19.52	0.698799	3.71971	2022-02-01	https://www.riotinto.com/-/media/Content/Documents/Invest/Reserves-and-resources/2021/RT-Jadar-reserves-resources-2021.pdf?rev=e1220b9671424ad9b275dd6bdd2ed480
Germany	Upper Rhine Valley	Other (Geothermal)	49.154	8.153	0.67868	3.61261	2021-10-01	https://v-er.eu/wp-content/uploads/2021/10/2021-October-Corporate-Presentation-Vulcan-Energy11.pdf
Canada	Beaverhill	Other (Oilfield)	54.363	-116.562	0.594864	3.16646	n.a	(82)
Argentina	Salar del Hombre Muerto (POSCO)	Brine	-25.22	-66.96	0.59408	3.16229	2021-01-01	https://galanlithium.com.au/wp-content/uploads/2021/01/GLN-Presentation-Jan-2021.pdf
United States	Smackover LANXESS	Other (Oilfield)	33.178	-92.72	0.59032	3.14227	2019-08-01	https://d1io3yog0oux5.cloudfront.net/standardlithium/files/pages/standardlithium/db/369/description/PEA_.pdf
United States	Great Salt Lake	Brine	40.79	-112.68	0.500362	2.66343	n/a	(82)
Canada	Fox Creek	Other (Oilfield)	54.4361	-116.872	0.500362	2.66343	n/a	(82)
Argentina	Pozuelos-Pastos Grandes (Pluspetrol)	Brine	-24.71	-66.82	0.491898	2.61837	2018-10-01	https://www.miningnewsfeed.com/reports/PozuelosPastosGrandes_PEA_01172019.pdf
Mali	Goulamina	Hard Rock	11.34	-7.96	0.448652	2.38817	2021-06-01	https://www.investi.com.au/api/announcements/ffx/05a41601-17e.pdf
Argentina	Hombre Muerto West (Galan)	Brine	-25.37	-67.23	0.426196	2.26864	2021-10-01	https://galanlithium.com.au/october-2021/
United States	Kings Mountain/Bessemer City	Hard Rock	35.22	-81.35	0.42	2.23566	n/a	(82)
Canada	Barraute	Hard Rock	48.44	-77.64	0.370268	1.97094	n/a	(82)
Canada	La Corne	Hard Rock	48.41	-77.81	0.360595	1.91945	2022-05-01	https://wcsecure.weblink.com.au/pdf/SYA/02523963.pdf
China	Yichun 414	Hard Rock	27.59	114.39	0.325235	1.73123	n/a	(80)
Zimbabwe	Arcadia	Hard Rock	-17.78	31.41	0.321262	1.71008	2021-08-01	https://www.prospectresources.com.au/sites/default/files/asx-announcements/61045393.pdf
United States	Salton Sea (All)	Other (Geothermal)	33.163	-115.617	0.316	1.68207	n/a	(80)
Brazil	Grota de Cirilo	Hard Rock	-16.74	-41.9	0.302547	1.61046	2021-07-01	https://www.sigmalithiumresources.com/wp-content/uploads/2021/07/21501-REP-PM-001-15072021-Final-Version.pdf
United States	Silver Peak	Brine	37.7627	-117.622	0.29328	1.56113	n/a	(80)
Russia	Kolmorzerskoe	Hard Rock	67.959	37.118	0.288209	1.53413	n/a	(80)
Zimbabwe	Kamativi	Hard Rock	-18.33	27.07	0.280203	1.49152	n/a	(82)
Canada	James Bay	Hard Rock	52.29	-77.1	0.265695	1.41429	2017-12-01	https://gxy.com/wp-content/uploads/2020/05/43pvjzy2ztdt1z.pdf
Canada	Whabouchi	Hard Rock	51.69	-75.84	0.260318	1.38567	2019-06-01	https://www.nemaskalithium.com/assets/documents/NMX_NI4301_20190809.pdf
Ethiopia	Kenticha	Hard Rock	5.45	39.02	0.228752	1.21765	2017	https://abyssinianmetals.com/kenticha/
United States	Smackover SWA	Other (Oilfield)	33.243	-93.455	0.22466	1.19587	2021-10-01	https://www.standardlithium.com/investors/news-events/press-releases/detail/99/standard-lithium-announces-positive-preliminary-economic
United States	Plumbago North	Hard Rock	44.5447	-70.7436	0.217584	1.1582	2020-01-01	(83)
Argentina	Hombre Muerto North (Lithium South)	Brine	-25.32	-66.9	0.212842	1.13296	2019-08-01	https://www.lithiumsouth.com/wp-content/uploads/HMN-Final-Report-190808.pdf
United States	Rhyolite Ridge	Volcano-Sedimentary	37.8317	-117.895	0.20492	1.09079	2020-04-01	https://www.ioneer.com/projects/about-rhyolite-ridge/reserves-resources/
China	Jiajika	Hard Rock	30.33	101.316	0.204148	1.08668	n/a	(80)
Argentina	Diablillios/Sal de Los Angeles	Brine	-25.24	-66.76	0.195001	1.03799	2017-02-01	https://www.otcmarkets.com/ajax/showFinancialReportById.pdf?id=167183
Canada	PAK/Spark	Hard Rock	52.59	-93.38	0.195	1.03799	2023-02-01	https://mailchi.mp/frontierlithium/sprkmre23
Argentina	Kachi	Brine	-26.47	-67.54	0.18894	1.00573	2018-11-01	https://lakeresources.com.au/wp-content/uploads/2019/09/02052872.pdf
Peru	Falchani	Other (Volcanic Rock)	-13.998	-70.669	0.18048	0.960695	2019-03-01	https://plateauenergymetals.com/wp-content/uploads/2019/04/43-101-Falchani-Project-20190418_final.pdf
Spain	San Jose/Valdeflores	Hard Rock	39.4521	-6.34768	0.172812	0.91988	2021-02-01	https://cdn-api.markitdigital.com/apiman-gateway/ASX/asx-research/1.0/file/2924-02341637-6A1020404?access_token=83ff96335c2d45a094df02a206a39ff4
Ghana	Ewoyaa	Hard Rock	5.23	-1.03	0.16	0.85168	2023-05-01	https://static1.squarespace.com/static/61711d27ed0db12cacbcfb5a/t/645a243433e69c2cdbd43128/1683629119845/Atlantic+Lithium+-+CGF+Conference+May+2023+Presentation.FINAL.pdf
Canada	Rose	Hard Rock	52.02	-76.16	0.154243	0.821036	2017-11-01	https://www.cecorp.ca/wp-content/uploads/rose-43-101_revised_november_2017.pdf
Namibia	Karibib	Hard Rock	-22.1	15.97	0.15	0.79845	n/a	(82)
United States	Carolina Lithium	Hard Rock	35.3689	-81.3147	0.145512	0.77456	2021-10-21	https://piedmontlithium.com/piedmont-increases-mineral-resources-with-completion-of-phase-5-infill-drilling/
Australia	Mt. Marion	Hard Rock	-31.08	121.43	0.141421	0.752782	2018-10-01	https://minedocs.com/21/MtMarion_MR_update_10312018.pdf
Russia	Zavantinskoe	Hard Rock	51.619	115.61	0.140101	0.74576	n/a	(82)
Russia	Goltsovoe/Goltsovoya	Hard Rock	52.979	101.18	0.139101	0.740433	n/a	(80)
Russia	Polmostundrovskoe	Hard Rock	68.276	35.907	0.139101	0.740433	n/a	(80)
Russia	Ulug-Tanzek	Hard Rock	50.65	96.32	0.139101	0.740433	n/a	(80)
Russia	Urikskoe	Hard Rock	52.57	101.32	0.139101	0.740433	n/a	(80)
Canada	Yellowknife	Hard Rock	62.53	-114.15	0.130094	0.692491	n/a	(82)
Argentina	Candelas	Brine	-25.53	-66.88	0.12878	0.685496	2021-10-01	https://galanlithium.com.au/october-2021/
Namibia	Uis	Hard Rock	-21.22	14.88	0.126459	0.672656	n/a	https://polaris.brighterir.com/public/andrada_mining/news/rns/story/x4g8q3x
Germany	Zinnwald	Hard Rock	50.7364	13.7653	0.125065	0.66572	2017-11-01	https://www.zinnwaldlithium.com/projects/zinnwald-lithium-project/
Canada	Authier/La Motte/Colombe	Hard Rock	48.36	-78.19	0.0809786	0.431049	2019-11-01	https://sayonamining.com.au/wp/wp-content/uploads/2019/11/SYA_ASX-Announ_20191111_Revised-Authier-DFS.pdf
Canada	Moblan	Hard Rock	50.73	-74.88	0.0775127	0.4126	2011-05-01	http://www.perilya.com.au/articles/mineral-resource-at-moblan/May_2011_-_Moblan_Resource_Update_Final.pdf
Portugal	Mina Do Barroso	Hard Rock	41.6302	-7.80187	0.0735975	0.391759	2021-09-21	https://www.savannahresources.com/cms/wp-content/uploads/2021/09/Savannah-Corporate-Presentation-September-2021.pdf
Canada	Separation Rapids	Hard Rock	50.26	-94.56	0.0720521	0.383533	n/a	(82)
Finland	Ostrobothnia (All Projects)	Hard Rock	63.3916	23.5026	0.0685564	0.364926	2021-11-01	https://www.keliber.fi/en/geology/mineral-resources-and-ore-reserves/
Mali	Bougouni	Hard Rock	11.1	-7.43	0.060998	0.324693	2020-05-01	https://kodalminerals.com/wp-content/uploads/2020/08/KOD-Company-Update-26-May-2020-SBP-d2-1.pdf
Zimbabwe	Bikita	Hard Rock	-20.09	31.6	0.0567411	0.302033	n/a	(80)
China	Lijiagou	Hard Rock	31.14	105.11	0.0530384	0.282323	n/a	(80)
Russia	Orlovka	Hard Rock	51.057	114.834	0.0500362	0.266343	n/a	(82)
Argentina	Salar del Rincon (Argosy)	Brine	-24.12	-66.97	0.04606	0.245177	2021-02-01	https://cdn-api.markitdigital.com/apiman-gateway/ASX/asx-research/1.0/file/2924-02336173-6A1018162?access_token=83ff96335c2d45a094df02a206a39ff4
Australia	Mt. Cattlin	Hard Rock	-33.56	120.03	0.045795	0.243767	2020-12-01	https://gxy.com/wp-content/uploads/2021/03/210317-Investor-Preso.pdf
Canada	Thompson Brothers	Hard Rock	54.85	-99.72	0.0427265	0.227433	2021-06-01	https://media.abnnewswire.net/media/en/docs/ASX-NVA-3A568265.pdf
Australia	Buldania	Hard Rock	-32.07	122.07	0.0414619	0.220702	2019-11-01	https://www.ltresources.com.au/sites/default/files/asx-announcements/6954150.pdf
Austria	Wolfsberg/Koralpe	Hard Rock	46.84	14.99	0.0342928	0.182541	2020-02-01	https://europeanlithium.com/wp-content/uploads/2021/03/210201-European-Lithium-Presentation_Feb-2021FINAL.pdf
Australia	Dome North	Hard Rock	-31.77	121.61	0.0325447	0.173235	2021-06-01	https://wcsecure.weblink.com.au/pdf/ESS/02380700.pdf
Canada	Seymour	Hard Rock	50.41	-88.45	0.0311871	0.166009	2022-06-01	https://www.greentm.com.au/post/interim-seymour-mineral-resource-doubles-to-9-9mt
Canada	Georgia Lake	Hard Rock	49.46	-88.05	0.0301039	0.160243	2021-04-01	https://sec.report/otc/financial-report/279492
United States	Big Sandy	Volcano-Sedimentary	34.6809	-113.557	0.0283692	0.151009	2021-05-01	https://hawkstonemining.com.au/wp-content/uploads/2021/05/6A1032374_HWK.pdf
Canada	Wekuso Lake	Hard Rock	54.87	-99.65	0.0280203	0.149152	n/a	(82)
Canada	Gods Lake	Hard Rock	54.86	-94.19	0.0250181	0.133171	n/a	(82)
Canada	Snow Lake	Hard Rock	54.88	-100.03	0.0250181	0.133171	n/a	(82)
Brazil	Cachoeira	Hard Rock	-16.78	-41.91	0.0230167	0.122518	n/a	(80)
Canada	Thor/Echo	Hard Rock	62.45	-112.21	0.0200145	0.106537	n/a	(82)
Canada	Tanco/Bernic Lake	Hard Rock	50.43	-95.44	0.0190138	0.10121	n/a	(80)
China	Ningdu	Hard Rock	24.43	115.87	0.0188	0.100072	2018-09-01	https://news.metal.com/newscontent/100906769/[smm]-supply-90-000-tons-of-lithium-in-7-years-ganfeng-lithium-industry-signs-new-contract-with-lg-to-guarantee-market/
Australia	Finniss	Hard Rock	-12.68	130.77	0.0178996	0.0952794	2021-07-01	https://wcsecure.weblink.com.au/pdf/CXO/02423943.pdf
Brazil	Colina	Hard Rock	-16.13	-42.12	0.01128	0.06	2022-12-01	https://www.investi.com.au/api/announcements/lrs/53db2b2b-23a.pdf
Portugal	Barroso	Hard Rock	40.4312	-7.34051	0.0100072	0.0532685	n/a	(82)
Canada	Nama Creek	Hard Rock	49.44	-88.04	0.0100072	0.0532685	n/a	(82)
Canada	Violet/Herb Lake	Hard Rock	54.86	-99.71	0.0100072	0.0532685	n/a	(82)
Canada	Moose 2	Hard Rock	62.18	-112.22	0.0100072	0.0532685	n/a	(82)
Canada	Raleigh Lake	Hard Rock	49.41	-91.94	0.00901747	0.048	2023-03-01	https://www.newsfilecorp.com/release/156717/International-Lithium-Announces-Maiden-Mineral-Resource-Estimate-at-The-Raleigh-Lake-Lithium-Project-Ontario-Canada
Australia	Bald Hill	Hard Rock	-31.51	122.18	0.00218514	0.0116315	2018-06-01	https://minedocs.com/17/TawanaResources_Reserves_2018.pdf
Canada	Niemi Lake	Hard Rock	49.3	-87.9	0.00100072	0.00532685	n/a	(82)
Brazil	Mibra/Volta Grande	Hard Rock	-21.09	-44.59	9.98181e-05	0.000531332	2017-04-01	https://www.globenewswire.com/news-release/2017/04/03/953257/0/en/AMG-Advanced-Metallurgical-Group-N-V-Announces-Increased-Lithium-and-Tantalum-Mineral-Resources-at-Mibra-Mine.html
Zimbabwe	Zulu	Hard Rock	-20.03	29.4	0	0	2021-06-01	https://www.premierafricanminerals.com/investors/corporate-presentation/download?path=210323_PREM_Presentation%2BJune%2B2021%2BNEW%2B003.pdf
Uzbekistan	Shavazsay	Volcano-Sedimentary	41.17	70.02			n/a	https://invest.gov.uz/invest-offers/development-of-the-shavazsay-lithium-deposit/
United States	Bonnie Claire	Other (In Situ)	37.2287	-117.043			2021-09-01	https://iconicminerals.com/wp-content/uploads/2021/10/Bonnie-Claire-PEA-Technical-Report-REV0.pdf
United States	Barstow	Volcano-Sedimentary	34.94	-116.84			n/a	(84)
United States	Lost River	Hard Rock	65.47	-167.12			n/a	(85)
United States	Black Hills	Hard Rock	43.88	-103.42			n/a	https://midwestlithium.com/wp-content/uploads/2023/02/2212-Midwest-InvestorPresentation-1.pdf
United States	San Domingo	Hard Rock	33.97	-112.51			n/a	https://www.braddaheadltd.com/projects/san-domingo
United States	Boron	Other (Waste Rock)	35.04	-117.68			n/a	https://lithium.borax.com/projects/boron
United Kingdom	Trevalour	Hard Rock	50.38	-4.87			n/a	https://cornishlithium.com/projects/lithium-in-hard-rock/trelavour/
United Kingdom	United Downs	Other (Geothermal)	50.23	-5.17			n/a	https://cornishlithium.com/projects/lithium-in-geothermal-waters/united-downs/
Ukraine	Polokhovskoe	Hard Rock	48.6	31.29			n/a	(86)
Tanzania	Titan	Volcano-Sedimentary	-4.33	37.54			n/a	https://titanlithiuminc.com/wp-content/uploads/2023/03/Titan-Lithium-March-2023.pdf
South Africa	Orange River	Hard Rock	-28.93	17.78			n/a	(87)
Serbia	Valjevo	Volcano-Sedimentary	44.3	20			n/a	https://www.eurolithium.com/assets1
Portugal	Sepeda/Romano	Hard Rock	41.7303	-7.72645			2017-02-01	https://slipstreamresources.com/wp-content/uploads/2017/05/DKO-Maiden-Resource-Sepeda-Portugal-170220.pdf
New Zealand	Ohaaki	Other (Geothermal)	-38.53	176.29			n/a	https://geo40.com/geothermallithium/
Mozambique	Muiane	Hard Rock	-15.74	38.35			n/a	(88)
Madagascar	Ambovombe-Mahatsara	Hard Rock	-20.71	46.86			n/a	https://prglobalmining.com/ambovombe-mahatsara-lithium
Ireland	Leinster	Hard Rock	52.68	-6.75			n/a	(89)
Iran	Hamadan	Hard Rock	34.63	48.67			n/a	(90)
India	Salal	Volcano-Sedimentary	33.12	74.81			n/a	https://thedispatch.blob.core.windows.net/thedispatchimages/2023/02/63ea442bb84f0-63ea442bb84f1Report-on-Regional-Geochemical-Survey-for-Base-Metals-and-Lithium-In-Salal-Area-Field-Season-1995-96-1996-97.pdf.pdf
France	Beauvoir	Hard Rock	46.18	2.95			n/a	https://emili.imerys.com/en
France	Chedeville	Hard Rock	45.98	1.39			n/a	(91)
Canada	Corvette	Hard Rock	53.55	-73.93			n/a	https://patriotbatterymetals.com/wp-content/uploads/2023/02/PMET-Presentation-Feb-2023-FINAL-8th-February-2023.pdf
Canada	Clearwater	Other (Oilfield)	51.796	-113.88			2020-12-01	https://www.e3metalscorp.com/_resources/reports/technical/20210917-NI43-101-PEA-Report-Amended-Final.pdf?v=0.892
Canada	Exshaw	Other (Oilfield)	52.382	-113.387			2017-12-01	https://www.e3metalscorp.com/_resources/reports/technical/20210917-NI43-101-E3-RESOURCE-EWRA-Amended-Final.pdf?v=0.759
Canada	Rocky	Other (Oilfield)	52.153	-114.74			2017-10-01	https://www.e3metalscorp.com/_resources/reports/technical/171222_E3%2BMetals_NI43-101_North%2BRocky%2BResource.pdf?v=0.850?v=0.617?v=0.700?v=0.209?v=0.074
Bolivia	Salar de Coipasa	Brine	-19.38	-68.17			n/a	(92)
Australia	Marble Bar	Hard Rock	-21.1	119.85			2021-05-01	https://wcsecure.weblink.com.au/pdf/GL1/02371306.pdf
Australia	Manna	Hard Rock	-30.87	122.53			2022-02-01	https://wcsecure.weblink.com.au/pdf/GL1/02487907.pdf
Argentina	Sal de Puna	Brine	-24.56	-66.63			2021-10-01	https://arenaminerals.com/arena-minerals-announces-maiden-560000-tonne-lithium-carbonate-equivalent-brine-resource-estimate-at-sal-de-la-puna-project/
Argentina	Antofalla	Brine	-25.72	-67.71			n/a	https://www.prnewswire.com/news-releases/albemarle-signs-agreement-for-exclusive-exploration-and-acquisition-rights-to-lithium-resource-in-argentina-300326273.html
Argentina	Ancasti	Hard Rock	-28.85	-65.55			n/a	(93)
Argentina	La Viquita	Hard Rock	-32.86	-65.11			n/a	(93)
Argentina	San Luis	Hard Rock	-32.98	-65.99			n/a	(93)
Argentina	Las Cuevas	Hard Rock	-32.39	-65.71			n/a	(93)
Argentina	Rey David	Hard Rock	-32.37	-65.56			n/a	(93)
Argentina	Vilisman	Hard Rock	-28.5	-65.45			n/a	(93)
Argentina	El Quemado	Hard Rock	-24.85	-66.37			n/a	(93)
